# Supplementary material for: NT-proBNP Concentrations in the Umbilical Cord and Serum of Term Neonates: A Systematic Review and Meta-Analysis
Source: Diagnostics (Basel). 2022 Jun 8;12(6):1416. doi: 10.3390/diagnostics12061416 (PMC9222102; doi:10.3390/diagnostics12061416)
Supplement: Supplementary file 1 [file diagnostics-12-01416-s001.zip]

Archive with 1 entries (1 files):
- diagnostics-1739527-supplementary.pdf
